# Supplementary material for: Spherical V2O5/C Cathode Materials Prepared by Spray Drying for High-Power Thermal Batteries
Source: Nanomaterials (Basel). 2026 Jun 24;16(13):791. doi: 10.3390/nano16130791 (PMC13362719; doi:10.3390/nano16130791)
Supplement: Supplementary file 1 [file nanomaterials-16-00791-s001.zip]

Archive with 1 entries (1 files):
- nanomaterials-4392042-supplementary.pdf
